# Supplementary material for: Circulating brain-enriched microRNAs as novel biomarkers for detection and differentiation of neurodegenerative diseases
Source: Alzheimers Res Ther. 2017 Nov 9;9:89. doi: 10.1186/s13195-017-0316-0 (PMC5679501; doi:10.1186/s13195-017-0316-0)
Supplement: Supplementary file 2 — qRT-PCR controls and median data. (XLSX 17 kb) [file 13195_2017_316_MOESM2_ESM.xlsx]

## Sheet: Triplicates
		Training set
	RNA	miR-7	let-7e	miR-107	miR-125b	miR-127	miR-128a	miR-133b	miR-135a	miR-138	miR-146a	miR-155	miR-16	miR-181a	miR-181a-2*	miR-204	miR-206	miR-218	miR-29a	miR-31	miR-323-3p	miR-329	miR-335-5p	miR-338-3p	miR-370	miR-382	miR-411	miR-433	miR-487b	miR-539	miR-874	miR-9	miR-9*	miR-99b	miR-129-3p	miR-134	miR-451	miR-491	miR-495
	NTC	ND	ND	ND	ND	ND	ND	38.5319	ND	ND	ND	38.3705	ND	ND	ND	ND	ND	ND	ND	ND	ND	ND	ND	ND	ND	ND	37.6475	ND	ND	38.4074	ND	39.1037	ND	ND	ND	ND	ND	ND	ND
	Placental RNA	32.6583	24.2452	31.9003	23.6569	26.7684	29.3213	31.0456	30.9737	29.3114	28.997	29.4027	22.6045	29.5782	30.3703	32.3383	ND	28.5384	24.9255	29.1199	30.2081	32.6168	27.5015	36.9989	29.9877	29.26	29.0729	28.4514	27.8657	28.934	33.17	31.3143	33.6334	25.3533	37.0452	31.0244	21.6399	33.8177	25.1025
Calibr, copies	100000	27.8209	25.4505	27.3115	26.2686	25.0204	25.194	26.1122	27.8951	26.4631	25.8795	25.6363	25.3077	29.057	33.6942	28.2804	25.9266	26.0663	25.8551	24.3638	25.8376	28.2947	26.7693	30.8514	25.4497	26.5826	26.7234	25.3993	26.5864	24.8202	27.1575	26.3333	30.6807	25.7232	23.9831	26.6465	26.3967	26.3227	26.1042
	10000	31.1428	29.0633	30.8129	29.8715	28.3075	28.6559	29.4234	31.3588	29.7865	29.2285	29.0591	28.8437	32.4616	36.9723	31.6872	29.3826	29.548	28.9231	27.5487	29.2467	31.697	30.1886	34.098	28.5987	29.9991	30.0584	28.8649	30.049	28.2315	30.7867	29.8436	34.0189	29.0986	27.4775	30.1554	29.8414	29.7069	29.5459
	1000	34.6874	33.0349	34.6467	33.2188	31.9515	32.1924	33.2048	34.795	33.4409	32.8776	32.6781	32.6627	35.8664	39.1455	35.2861	32.9347	32.9789	32.4707	31.2794	32.9111	35.3489	33.822	37.8471	33.0019	33.5476	33.5945	32.3005	33.5142	31.8304	34.4342	33.3947	37.6981	32.5713	30.9552	33.9128	33.3093	33.4552	32.8601
	CT Median	30.7373	24.291	29.8106	29.3512	28.9844	26.8383	31.8756	33.8097	35.1967	24.0786	29.0032	18.4877	29.3378	31.8395	35.8304	34.8612	35.5591	25.4822	33.8855	32.235	34.8828	27.9831	32.9208	30.1296	30.693	32.6096	30.7119	30.3418	30.6277	32.8062	33.9821	34.3026	28.9544	36.2151	30.4074	18.1264	32.0921	27.9859
	Trpl. STD mean	0.209362	0.114448	0.183943	0.133486	0.173852	0.136774	0.262892	0.295137	0.650649	0.121781	0.151838	0.0901686	0.259105	0.272315	0.457657	0.440344	0.542413	0.128831	0.386573	0.184827	0.532091	0.158317	0.225616	0.207129	0.230058	0.238049	0.205438	0.250242	0.264559	0.29465	0.297624	0.342895	0.118963	0.747955	0.187266	0.208107	0.186969	0.152056
		Confirmation set
	RNA	miR-7	let-7e	miR-107	miR-125b	miR-127	miR-128a	miR-132	miR-138	miR-146a	miR-155	miR-16	miR-181a	miR-204	miR-206	miR-218	miR-29a	miR-31	miR-323-3p	miR-329	miR-335-5p	miR-338-3p	miR-370	miR-382	miR-411	miR-433	miR-874	miR-9	miR-9*	miR-99b	miR-129-3p	miR-134	miR-451	miR-491	miR-495
	NTC	38.6105	ND	ND	ND	ND	ND	ND	ND	ND	ND	ND	ND	ND	ND	ND	ND	ND	ND	ND	ND	ND	ND	38.4173	37.4625	ND	ND	ND	ND	ND	ND	ND	ND	ND	39.4497
	Placental RNA	34.3748	24.4183	32.8723	24.401	26.7115	30.8619	30.9317	29.6768	28.5681	29.8842	22.693	28.6464	31.9687	37.8066	28.2812	25.1945	30.0894	30.7371	34.6773	27.8903	ND	32.868	30.2659	29.0255	29.098	35.7182	32.3256	35.1885	27.0288	ND	32.0736	22.5701	34.5619	26.0202
Calibr, copies	100000	27.5914	25.9546	27.6631	26.7099	25.1027	25.4477	24.4483	26.8069	25.4913	26.3208	26.0402	28.8639	28.4394	26.0905	26.4144	25.8076	24.6806	25.6766	28.5088	27.7717	30.4883	25.733	27.2495	26.6451	25.4148	27.7045	27.1328	30.6671	26.3684	24.7203	26.9794	27.2002	25.8837	25.9616
	10000	31.4181	29.4661	31.4062	30.3408	28.7441	29.1939	28.0456	30.3293	29.0746	29.85	29.6983	32.3815	32.2865	29.7348	30.2131	29.4939	28.4118	29.46	32.3571	31.5819	34.1191	29.372	30.8999	30.3025	29.1922	31.312	30.6992	34.4008	29.8964	28.4176	30.5226	30.8861	29.6007	29.7423
	1000	34.5953	32.924	34.5515	33.8497	32.0459	32.5306	31.4434	33.7479	32.4272	33.3296	33.1671	35.9114	35.5862	33.1891	33.3209	32.8864	31.7695	32.7507	35.2727	34.6729	37.4803	33.2047	34.338	33.4923	32.1368	34.8554	34.1003	37.4717	33.295	31.638	33.9337	34.4935	33.1343	33.1214
	CT Median	31.4779	24.4358	29.7188	29.7701	28.7216	27.5394	29.851	35.4972	23.6478	29.1517	18.1047	30.5172	35.2507	34.2193	35.5395	24.9254	33.9099	31.7746	34.1982	28.0791	32.5076	30.9792	30.712	32.1558	30.3873	33.4736	34.3012	33.3636	28.9644	35.9182	30.4616	18.4543	32.1988	27.3872
	Tripl. STD mean	0.230025	0.11965	0.160727	0.247633	0.137656	0.202331	0.30011	0.766134	0.142782	0.167651	0.175172	1.17312	0.615476	0.482528	0.656705	0.123795	0.422031	0.222795	0.538762	0.233265	0.271373	0.400725	0.603312	0.335623	0.253914	0.392324	0.450745	0.320392	0.127379	0.766589	0.309639	0.180938	0.252799	0.148348
		Additional file 2. qRT-PCR controls and median data
		NTC - No-Template Control; Placental RNA - Ct obtained with commercial placental RNA; Calibr, copies - miRXplore Universal Reference kit (Miltenei Biotec) was used for calibration curves of each miRNA; CT Median - Median Ct values for individual miRNAs for all five cohorts (AD, FTD, PD, ALS and Control)in training and confirmation sets; Tripl. STD mean - mean Standard Deviation of triplicate PCR …
