# Supplementary material for: Circulating brain-enriched microRNAs as novel biomarkers for detection and differentiation of neurodegenerative diseases
Source: Alzheimers Res Ther. 2017 Nov 9;9:89. doi: 10.1186/s13195-017-0316-0 (PMC5679501; doi:10.1186/s13195-017-0316-0)
Supplement: Supplementary file 5 — Comparison of the best accuracy and AUC obtained for each disease group vs. control using individual miRNAs and miRNA pairs. (XLSX 11 kb) [file 13195_2017_316_MOESM5_ESM.xlsx]

## Sheet: Pairs vs RNAs
	AD							FTD
	miRNA	ACCUR	AUC	Pair	ACCUR	AUC		miRNA	ACCUR	AUC	Pair	ACCUR	AUC
	miR-874	0.66	0.71	miR-9* / miR-874	0.78	0.83		miR-874	0.58	0.61	miR-99b / let-7e	0.74	0.77
	miR-451	0.66	0.7	miR-9* / miR-155	0.78	0.79		miR-9*	0.57	0.58	miR-128a / miR-181a	0.73	0.8
	miR-16	0.65	0.73	miR-7 / miR-16	0.77	0.81		miR-31	0.57	0.64	miR-9* / let-7e	0.71	0.79
	miR-31	0.61	0.65	miR-99b / miR-181a	0.76	0.86		miR-128a	0.56	0.56	miR-9* / miR-155	0.71	0.82
	miR-218	0.6	0.66	miR-9* / miR-29a	0.76	0.79		miR-335-5p	0.56	0.54	miR-99b / miR-181a	0.69	0.77
	miR-29a	0.6	0.62	miR-329 / miR-181a	0.75	0.82		miR-206	0.55	0.51	miR-335 / let-7e	0.69	0.83
	miR-329	0.56	0.58	miR-99b / let-7e	0.75	0.84		miR-125b	0.54	0.6	miR-9* / miR-874	0.68	0.75
	miR-7	0.55	0.53	miR-107 / let-7e	0.74	0.79		miR-7	0.53	0.56	miR-323-3p / miR-134	0.67	0.73
	miR-107	0.55	0.53	miR-7 / miR-874	0.74	0.75		miR-107	0.53	0.52	miR-335 / miR-181a	0.67	0.74
	miR-138	0.55	0.63	miR-107 / miR-181a	0.73	0.79		miR-323-3p	0.53	0.52	miR-107 / let-7e	0.67	0.71
	PD							ALS
	miRNA	ACCUR	AUC	Pair	ACCUR	AUC		miRNA	ACCUR	AUC	Pair	ACCUR	AUC
	miR-9*	0.74	0.82	miR-99b / miR-129-3p	0.86	0.86		miR-206	0.82	0.89	miR-206 / miR-31	0.85	0.89
	miR-99b	0.73	0.79	miR-99b / miR-138	0.85	0.9		miR-9*	0.67	0.73	miR-206 / miR-129-3p	0.82	0.9
	miR-7	0.7	0.76	miR-99b / miR-204	0.84	0.86		miR-99b	0.67	0.72	miR-206 / miR-138	0.82	0.88
	miR-127	0.7	0.69	miR-99b / let-7e	0.84	0.89		miR-335-5p	0.63	0.67	miR-206 / miR-874	0.8	0.83
	miR-433	0.7	0.7	miR-9* / miR-129-3p	0.83	0.91		miR-7	0.62	0.7	miR-206 / miR-125b	0.79	0.87
	miR-491-5p	0.7	0.71	miR-9* / miR-204	0.83	0.87		miR-128a	0.61	0.64	miR-206 / miR-204	0.79	0.86
	miR-107	0.68	0.69	miR-99b / miR-874	0.82	0.9		miR-29a	0.61	0.6	miR-206 / miR-29a	0.79	0.87
	miR-128a	0.68	0.71	miR-99b / miR-155	0.81	0.88		miR-491-5p	0.61	0.65	miR-206 / miR-155	0.78	0.85
	miR-335-5p	0.68	0.69	miR-99b / miR-338-3p	0.8	0.87		let-7e	0.6	0.63	miR-206 / miR-338-3p	0.78	0.87
	miR-329	0.67	0.68	miR-99b / miR-31	0.79	0.84		miR-146a	0.6	0.62	miR-206 / miR-16	0.77	0.85
	Additional file 5. Comparison of the best Accuracy and AUC obtained for each disease group vs. control using individual miRNAs and miRNA pairs
