# Supplementary material for: Circulating brain-enriched microRNAs as novel biomarkers for detection and differentiation of neurodegenerative diseases
Source: Alzheimers Res Ther. 2017 Nov 9;9:89. doi: 10.1186/s13195-017-0316-0 (PMC5679501; doi:10.1186/s13195-017-0316-0)
Supplement: Supplementary file 7 — miRNA pairs most effectively differentiating different groups. (XLSX 18 kb) [file 13195_2017_316_MOESM7_ESM.xlsx]

## Sheet: Pair usage
			Disease-control differentiation				Differentiaion between diseases
		Pairs	AD	FTD	PD	ALS	AD-FTD	AD-PD	AD-ALS	FTD-PD	FTD-ALS	ALS-PD
	AD	miR-433 / miR-181a	x
		miR-329 / miR-874	x
		miR-329 / miR-181a	x
		miR-329 / let-7e	x
		miR-329 / miR-146a	x						x
		miR-329 / miR-411	x						x
		miR-127 / miR-181a	x
		miR-99b / miR-874	x		x
		miR-99b / miR-181a	x
		miR-99b / let-7e	x	x	x	x
		miR-99b / miR-128a	x		x
		miR-107 / miR-181a	x
		miR-107 / let-7e	x	x
		miR-107 / miR-146a	x						x
		miR-9* / miR-16	x
		miR-9* / miR-874	x	x	x
		miR-9* / miR-29a	x
		miR-9* / miR-155	x	x
		miR-7 / miR-16	x
		miR-7 / miR-874	x	x
		miR-7 / miR-451	x	x
		miR-125b / miR-874	x				x
	FTD	miR-9* / miR-181a		x
		miR-9* / miR-31		x	x
		miR-9* / miR-125b		x
		miR-9* / let-7e		x
		miR-9* / miR-155		x
		miR-9* / miR-9		x
		miR-9* / miR-146a		x
		miR-7 / miR-874		x
		miR-7 / miR-451		x
		miR-323-3p / miR-134		x
		miR-335 / let-7e		x
		miR-335 / miR-155		x
		miR-128a / miR-181a		x
		miR-128a / miR-874		x	x
		miR-128a / let-7e		x
		miR-107 / let-7e		x					x
		miR-338-3p / miR-181a		x							x
		miR-491-5p / let-7e		x
	PD	miR-9* / miR-138			x
		miR-9* / miR-218			x
		miR-9* / miR-129-3p			x	x
		miR-99b / miR-31			x
		miR-99b / miR-138			x
		miR-99b / miR-218			x
		miR-99b / miR-129-3p			x	x
		miR-99b / miR-125b			x
		miR-99b / miR-204			x	x
		miR-99b / miR-338-3p			x	x
		miR-99b / miR-155			x
		miR-99b / miR-29a			x
		miR-99b / miR-9			x
		miR-99b / miR-146a			x
		miR-127 / miR-411			x
		miR-491-5p / miR-138			x
		miR-128a / miR-138			x
		miR-335 / miR-138			x
	ALS	miR-206 / miR-31				x
		miR-206 / miR-129-3p				x
		miR-206 / miR-138				x
		miR-206 / miR-874				x
		miR-206 / miR-125b				x
		miR-206 / miR-204				x
		miR-206 / miR-29a				x
		miR-206 / miR-155				x
		miR-206 / miR-338-3p				x
		miR-206 / miR-16				x
		miR-206 / miR-451				x
		miR-206 / miR-218				x
		miR-206 / miR-7				x
		miR-335 / miR-338-3p				x
	AD-FTD	miR-125b / miR-29a					x
		miR-107 / miR-335-5p					x		x
		miR-155 / miR-29a					x
	AD-PD	miR-31 / miR-9*						x
		miR-31 / miR-99b						x	x	x
		miR-31 / miR-16						x
		miR-31 / miR-29a						x
		miR-138 / miR-9*						x
		miR-138 / miR-99b						x		x
		miR-138 / miR-181a						x		x
		miR-138 / miR-491-5p						x
		miR-138 / miR-335-5p						x
		miR-138 / miR-128a						x
		miR-138 / miR-146a						x
		miR-138 / let-7e						x
		miR-138 / miR-16						x
		miR-138 / miR-29a						x
		miR-129-3p / miR-9*						x		x	x
		miR-129-3p / miR-99b						x		x
		miR-129-3p / miR-335-5p						x
		miR-129-3p / miR-146a						x
		miR-129-3p / miR-16						x
		miR-129-3p / miR-29a						x
		miR-125b / miR-9*						x
		miR-125b / miR-99b						x		x
		miR-125b / miR-181a						x
		miR-125b / miR-491-5p						x
		miR-125b / miR-335-5p						x
		miR-125b / miR-128a						x
		miR-125b / miR-146a						x
		miR-125b / let-7e						x
		miR-218 / miR-9*						x
		miR-218 / miR-16						x
		miR-204 / miR-9*						x		x
		miR-204 / miR-99b						x		x
		miR-204 / miR-146a						x
		miR-338-3p / miR-99b						x		x
		miR-107 / miR-99b						x
		miR-107 / miR-491-5p						x	x
	AD-ALS	miR-329 / miR-206							x			x
		miR-329 / miR-9*							x
		miR-329 / miR-99b							x
		miR-329 / miR-335-5p							x
		miR-31 / miR-206							x		x
		miR-129-3p / miR-206							x		x
		miR-433 / miR-206							x			x
		miR-433 / miR-335-5p							x
		miR-125b / miR-206							x		x
		miR-323-3p / miR-206							x			x
		miR-495 / miR-206							x			x
		miR-204 / miR-206							x		x
		miR-127-3p / miR-206							x
		miR-107 / miR-206							x
		miR-138 / miR-206							x		x
		miR-134 / miR-206							x			x
		miR-9 / miR-206							x
		miR-155 / miR-206							x			x
		miR-7 / miR-206							x			x
		miR-338-3p / miR-206							x
		miR-29a / miR-206							x		x	x
		miR-338-3p / let-7e							x	x	x
	FTP-PD	miR-218 / miR-99b								x
		miR-338-3p / miR-491-5p								x	x
		miR-338-3p / miR-107								x
		miR-338-3p / miR-146a								x	x
		miR-874 / miR-99b								x
		miR-29a / miR-99b								x
		miR-323-3p / miR-127-3p								x	x
		miR-411 / miR-127-3p								x
		miR-155 / miR-99b								x
		miR-335-5p / miR-99b								x
	FTP-ALS	miR-128a / miR-206									x
		miR-16 / miR-206									x
		miR-874 / miR-206									x
		miR-218 / miR-206									x
	ALS-PD	miR-370 / miR-206										x
		miR-99b / miR-206										x
		miR-382 / miR-206										x
		miR-491-5p / miR-206										x
		miR-411 / miR-206										x
		miR-181a / miR-206										x
		miR-146a / miR-206										x
	Additional file 7. miRNA pairs most effectively differentiating different groups
