# Supplementary material for: Circulating brain-enriched microRNAs as novel biomarkers for detection and differentiation of neurodegenerative diseases
Source: Alzheimers Res Ther. 2017 Nov 9;9:89. doi: 10.1186/s13195-017-0316-0 (PMC5679501; doi:10.1186/s13195-017-0316-0)
Supplement: Supplementary file 9 — Differentiation of male (M) and female (F) participants within each disease group and control by miRNA pairs. (XLSX 11 kb) [file 13195_2017_316_MOESM9_ESM.xlsx]

## Sheet: Male-Female
	Control 24 M, 26 F	Pairs	miR-9* / miR-206	miR-9* / miR-16	miR-9* / miR-204	miR-9* / miR-29a	miR-9* / miR-874	miR-9 / miR-204	miR-9 / miR-491-5p	miR-31 / miR-206	miR-31 / miR-16	miR-31 / miR-129-3p	miR-125b / miR-206	miR-125b / miR-7
		ACCUR	0.64	0.64	0.61	0.63	0.63	0.67	0.66	0.65	0.67	0.66	0.63	0.63
		AUC	0.72	0.7	0.75	0.75	0.72	0.71	0.75	0.74	0.7	0.71	0.72	0.73
		P-value	0.013	0.016	0.0032	0.0092	0.017	0.018	0.0038	0.0066	0.017	0.022	0.011	0.0085
	AD 24 M, 26 F	Pairs	miR-31 / miR-7	miR-31 / miR-451	miR-31 / miR-206	miR-31 / miR-16	miR-31 / miR-218	miR-31 / miR-29a	miR-495 / miR-127	miR-138 / miR-7	miR-138 / miR-451	miR-138 / miR-16	miR-129-3p / miR-451	miR-181a / miR-7	miR-146a / miR-491-5p
		ACCUR	0.67	0.71	0.67	0.66	0.68	0.6	0.64	0.62	0.65	0.59	0.64	0.72	0.66
		AUC	0.77	0.77	0.74	0.76	0.73	0.73	0.7	0.73	0.72	0.7	0.71	0.72	0.71
		P-value	0.0017	0.0013	0.0096	0.0032	0.0072	0.0052	0.017	0.0085	0.011	0.027	0.019	0.012	0.016
	FTD 28 M, 22 F	Pairs	miR-181a / miR-16	miR-181a / miR-125b	miR-181a / miR-874	miR-128a / miR-125b
		ACCUR	0.66	0.64	0.65	0.66
		AUC	0.7	0.73	0.71	0.7
		P-value	0.028	0.012	0.025	0.018
	PD 35 M, 15 F	Pairs	miR-323-3p / miR-7	miR-323-3p / miR-138	miR-323-3p / miR-874	miR-323-3p / miR-29a	miR-323-3p / miR-99b	miR-495 / miR-155
		ACCUR	0.69	0.75	0.69	0.69	0.72	0.67
		AUC	0.8	0.82	0.8	0.83	0.82	0.82
		P-value	0.0012	0.00093	0.0016	0.00043	0.001	0.0012
	ALS 36 M, 14 F	Pairs	miR-370 / miR-125b	miR-127 / miR-204	miR-127 / miR-125b	miR-127 / miR-99b	miR-433 / miR-125b	miR-329 / miR-125b	miR-411 / miR-125b	miR-323-3p / miR-125b	miR-9 / miR-206	miR-9 / miR-204	miR-9 / miR-125b	miR-9 / miR-128a	miR-31 / miR-206	miR-338-3p / miR-204
		ACCUR	0.62	0.59	0.67	0.65	0.63	0.66	0.7	0.64	0.62	0.67	0.7	0.66	0.66	0.65
		AUC	0.75	0.75	0.77	0.75	0.77	0.76	0.77	0.75	0.76	0.79	0.79	0.75	0.77	0.76
		P-value	0.0098	0.008	0.0046	0.0085	0.0075	0.013	0.0045	0.009	0.0085	0.0037	0.0048	0.0093	0.01	0.0059
	Additional file 9. Differentiation of male (M) and female (F) participants within each disease group and control by miRNA pairs
